# Supplementary material for: StructRMDB: A database of RNA modification sites that affect RNA secondary structure
Source: Comput Struct Biotechnol J. 2025 Dec 2;27:5493–502. doi: 10.1016/j.csbj.2025.11.058 (PMC12720313; doi:10.1016/j.csbj.2025.11.058)
Supplement: Supplementary file 2 — Supplementary material [file mmc2.xlsx]

## Sheet: Sheet1
Supplementary Table 1. The source of modification site, annotation, and reference genome files for each species in StrucRMDB. This table lists the source of modification site, annotation, and reference genome files for each species in StrucRMDB.
Species	Assembly	Modification	Database	GTF	Genome
Homo sapiens	hg38	m6A	m6A-Atlas V2.0	Ensembl Release-105	Ensembl
		A to I	RMbase V3.0	GENCODE Release-30	GENCODE Release-30
		psedo	RMbase V3.0	GENCODE Release-30	GENCODE Release-30
Mus musculus	mm10	m6A	m6A-Atlas V2.0	Ensembl Release-102	Ensembl
		A to I	RMbase V3.0	GENCODE Release-M22	GENCODE Release-M22
		psedo	RMbase V3.0	GENCODE Release-M22	GENCODE Release-M22
Rattus norvegicus	rn6	m6A	m6A-Atlas V2.0	Ensembl Release-104	Ensembl
		A to I	RMbase V3.0	Ensembl Release-97	Ensembl Release-97
		psedo	RMbase V3.0	Ensembl Release-97	Ensembl Release-97
Arabidopsis thaliana	TAIR10	m6A	m6A-Atlas V2.0	Ensembl Release-57	Ensembl
Drosophila melanogaster	BDGP6	m6A	m6A-Atlas V2.0	Ensembl Release-52	Ensembl
Saccharomyces cerevisiae	sacCer3	m6A	m6A-Atlas V2.0	Ensembl Release-110	BSgenome.Scerevisiae.UCSC.sacCer3
Danio rerio	GRCz10	m6A	m6A-Atlas V2.0	Ensembl Release-91	Ensembl
Bos taurus	bosTau9	psedo	RMbase V3.0	Ensembl Release-110	BSgenome.Btaurus.UCSC.bosTau9
