# Supplementary material for: StructRMDB: A database of RNA modification sites that affect RNA secondary structure
Source: Comput Struct Biotechnol J. 2025 Dec 2;27:5493–502. doi: 10.1016/j.csbj.2025.11.058 (PMC12720313; doi:10.1016/j.csbj.2025.11.058)
Supplement: Supplementary file 3 — Supplementary material [file mmc3.xlsx]

## Sheet: Sheet1
Supplementary Table 2. Annotation statistics across 7 species in StructRMDB. This table lists the number of anotation for modification site in 7 species.
Modification	Species	RBP	miRNA	SNP
m6A	Homo sapiens	7548396	140484	79418
	Mus musculus	296238	76105	4293
	Saccharomyces Cerevisiae	509381	NA	NA
	Drosophila Melanogaster	141539	NA	NA
	Arabidopsis Thaliana	2124	NA	1383
	Danio Rerio	360	NA	176
PSI	Homo sapiens	108300	1620	596
	Mus musculus	16492	1176	32
A-to-I	Homo sapiens	169754	3148	17339
	Mus musculus	1522	270	271
